# Supplementary material for: Controlled Release of Hydrophilic Active Agent from Textile Using Crosslinked Polyvinyl Alcohol Coatings
Source: J Funct Biomater. 2025 Jun 10;16(6):216. doi: 10.3390/jfb16060216 (PMC12193727; doi:10.3390/jfb16060216)
Supplement: Supplementary file 1 [file jfb-16-00216-s001.zip]

Archive with 1 entries (1 files):
- jfb-3603997-supplementary.pdf
